# Supplementary material for: Maternal Exposure to Wood-Smoke-Derived PM2.5 Is Associated with Delayed Fetal Neurocranial Intramembranous Ossification in a Rat Model
Source: Int J Mol Sci. 2026 Jun 24;27(13):5715. doi: 10.3390/ijms27135715 (PMC13361095; doi:10.3390/ijms27135715)
Supplement: Supplementary file 1 [file ijms-27-05715-s001.zip]

Archive with 4 entries (3 files):
- Supplementary Materials/
- Supplementary Materials/Supplementary Document 1.pdf
- Supplementary Materials/Supplementary Document 2.pdf
- Supplementary Materials/Supplementary Document 3.pdf
